# Supplementary material for: Carbon sinks and carbon emissions balance of land use transition in Xinjiang, China: differences and compensation
Source: Sci Rep. 2022 Dec 27;12:22456. doi: 10.1038/s41598-022-27095-w (PMC9794783; doi:10.1038/s41598-022-27095-w)
Supplement: Supplementary file 1 — Supplementary Information 1. [file 41598_2022_27095_MOESM1_ESM.xlsx]

## Sheet: Sheet1
Supplementary material 1. Magnitude of land use change in Xinjiang at different time periods from 1980 to 2020 (km²)
	1980	1990	2000	2010	2020	1980-1990	1990-2000	2000-2010	2010-2020	1980-2020
Agricultural production land	56604.7	56638.9	59274.9	80506.7	90131.4	34.1901	2636.01	21231.8	9624.73	33526.7
Forestry ecological land	38175.3	38284.9	38056.8	28206.7	27444.9	109.619	-228.068	-9850.15	-761.764	-10730.4
Grassland ecological land	485526	485805	476289	484732	481355	278.229	-9515.13	8442.92	-3377.17	-4171.15
Water ecological land	50101.7	49482.2	51774.7	33396.8	34934.9	-619.51	2292.47	-18377.8	1538.06	-15166.8
Urban living land	843.025	902.422	1029.08	1735.08	2477.16	59.3964	126.658	706	742.08	1634.13
Rural living land	2684.93	2723.18	2909.56	3292.92	3600.56	38.2464	186.38	383.362	307.642	915.63
Industrial and mining production land	340.941	368.115	425.587	1347.82	2559.13	27.1746	57.4722	922.235	1211.3	2218.19
Other ecological land	995711	995775	1.00022e+06	996975	987472	63.9171	4443.08	-3243.16	-9502.58	-8238.74
