# Supplementary material for: Carbon sinks and carbon emissions balance of land use transition in Xinjiang, China: differences and compensation
Source: Sci Rep. 2022 Dec 27;12:22456. doi: 10.1038/s41598-022-27095-w (PMC9794783; doi:10.1038/s41598-022-27095-w)
Supplement: Supplementary file 2 — Supplementary Information 2. [file 41598_2022_27095_MOESM2_ESM.xlsx]

## Sheet: Sheet1
Supplementary material 2. Carbon supply and demand and their differences (Units: t)
County	1990 carbon sequestration	2000 carbon sequestration	2010 carbon sequestration	2020 carbon sequestration	1990 carbon emission	2000 carbon emission	2010 carbon emission	2020 carbon emission	1990 carbon supply and demand gap	2000 carbon supply and demand gap	2010 carbon supply and demand gap	2020 carbon supply and demand gap
Tianshan	1.45913e+06	1.44667e+06	1.35514e+06	1.33692e+06	473166	815137	4.75947e+06	2.23383e+07	985967	631536	-3.40433e+06	-2.10014e+07
Saybak	3.59666e+06	3.57294e+06	3.47654e+06	3.42691e+06	635090	1.22483e+06	9.89451e+06	2.08712e+07	2.96157e+06	2.34811e+06	-6.41797e+06	-1.74443e+07
Xinshiqu	2.26781e+06	2.22998e+06	2.19158e+06	2.15129e+06	606075	415667	7.08988e+06	1.94007e+07	1.66173e+06	1.81432e+06	-4.8983e+06	-1.72494e+07
Shuimogou	2.64943e+06	2.59806e+06	2.59619e+06	2.53989e+06	534757	613522	2.83476e+06	1.065e+07	2.11467e+06	1.98453e+06	-238574	-8.11007e+06
Toutunhe	2.46945e+06	2.43623e+06	2.40386e+06	2.33688e+06	476588	286885	3.09903e+06	3.54041e+06	1.99286e+06	2.14934e+06	-695176	-1.20353e+06
Dabancheng	3.07342e+07	3.0721e+07	3.05052e+07	3.03917e+07	1.16665e+06	3.18703e+06	399502	802502	2.95676e+07	2.7534e+07	3.01057e+07	2.95892e+07
Midong	1.91172e+07	1.9329e+07	1.26018e+07	1.23519e+07	709548	843411	3.64244e+06	1.06378e+07	1.84077e+07	1.84856e+07	8.95939e+06	1.71412e+06
Urumqi County	3.53716e+07	3.53528e+07	3.75159e+07	3.50412e+07	329577	3.00409e+06	2.24529e+06	1.11164e+06	3.5042e+07	3.23487e+07	3.52706e+07	3.39295e+07
Dushanzi	3.56209e+06	3.53665e+06	3.46882e+06	3.44085e+06	110379	226034	846952	2.21341e+06	3.45171e+06	3.31062e+06	2.62187e+06	1.22744e+06
Karamay	1.6194e+07	1.60697e+07	2.09267e+07	2.10262e+07	350904	598290	2.5081e+06	7.92581e+06	1.58431e+07	1.54714e+07	1.84186e+07	1.31004e+07
Baijitan	3.44985e+06	3.46243e+06	3.76607e+06	3.79166e+06	138533	233370	494236	1.65957e+06	3.31131e+06	3.22906e+06	3.27184e+06	2.13209e+06
Urho	4.90386e+06	4.9592e+06	3.59509e+06	3.61249e+06	104394	175509	106704	348765	4.79947e+06	4.78369e+06	3.48839e+06	3.26373e+06
Gaochang	3.4685e+07	3.46727e+07	3.49271e+07	3.51561e+07	783345	1.13123e+06	2.85222e+06	6.65148e+06	3.39017e+07	3.35414e+07	3.20748e+07	2.85046e+07
Shanshan	2.77051e+07	2.79179e+07	3.54353e+07	3.54999e+07	626210	952783	2.56329e+06	5.17271e+06	2.70789e+07	2.69651e+07	3.2872e+07	3.03272e+07
Toxon	3.07174e+07	3.07056e+07	4.25684e+07	4.28414e+07	711138	669315	1.55878e+06	2.99969e+06	3.00063e+07	3.00363e+07	4.10096e+07	3.98417e+07
Yizhou	8.0373e+07	8.03824e+07	8.31992e+07	8.46005e+07	1.09848e+06	1.84285e+06	5.15163e+06	1.12765e+07	7.92745e+07	7.85396e+07	7.80475e+07	7.33239e+07
Balikun Kazakh Autonomous County	1.0055e+08	9.99581e+07	1.48805e+08	1.48868e+08	388976	400795	804659	1.79375e+06	1.00161e+08	9.95573e+07	1.48001e+08	1.47074e+08
Yiwu	3.78055e+07	3.76893e+07	4.58581e+07	4.61977e+07	74213.3	89768	277931	615478	3.77313e+07	3.75996e+07	4.55802e+07	4.55822e+07
Changji	5.29761e+07	5.37398e+07	5.44733e+07	5.14382e+07	936457	1.75792e+06	5.04938e+06	1.13415e+07	5.20397e+07	5.19819e+07	4.9424e+07	4.00967e+07
Fukang	5.31743e+07	5.34993e+07	3.31449e+07	3.33295e+07	475858	719688	1.77837e+06	3.56431e+06	5.26984e+07	5.27796e+07	3.13666e+07	2.97652e+07
Hutubi	5.96776e+07	5.90896e+07	6.32997e+07	6.27324e+07	688882	1.06943e+06	2.56971e+06	4.66519e+06	5.89887e+07	5.80202e+07	6.073e+07	5.80672e+07
Manas	5.01524e+07	4.64635e+07	4.97988e+07	5.00876e+07	552495	805286	2.44773e+06	5.30757e+06	4.95999e+07	4.56582e+07	4.73511e+07	4.478e+07
Qitai	6.16113e+07	6.35082e+07	6.03966e+07	5.81091e+07	799373	936013	2.21277e+06	4.82615e+06	6.08119e+07	6.25722e+07	5.81838e+07	5.3283e+07
Jimsar	4.09938e+07	4.04223e+07	3.97109e+07	4.00298e+07	498584	579379	1.2895e+06	2.63873e+06	4.04953e+07	3.98429e+07	3.84214e+07	3.73911e+07
Mulei Kazakh Autonomous County	6.68045e+07	6.71503e+07	4.42268e+07	7.71859e+07	352084	392067	761890	1.45534e+06	6.64524e+07	6.67582e+07	4.34649e+07	7.57305e+07
Bole	3.80412e+07	3.83915e+07	4.38814e+07	4.38071e+07	477508	837505	1.97255e+06	3.77612e+06	3.75637e+07	3.7554e+07	4.19088e+07	4.0031e+07
Alashankou	2.20552e+06	2.18411e+06	2.36193e+06	2.30446e+06	42014.5	71124.6	191174	155165	2.16351e+06	2.11299e+06	2.17076e+06	2.14929e+06
Jinghe	4.13368e+07	4.35895e+07	5.32884e+07	5.37182e+07	352783	580914	1.45146e+06	3.14838e+06	4.0984e+07	4.30086e+07	5.18369e+07	5.05699e+07
Wenquan	3.9728e+07	3.95383e+07	4.35959e+07	4.35537e+07	266330	321423	746045	1.36487e+06	3.94616e+07	3.92169e+07	4.28498e+07	4.21888e+07
Korla	3.49339e+07	3.4789e+07	3.67115e+07	3.78324e+07	764340	1.53339e+06	5.2011e+06	1.45496e+07	3.41696e+07	3.32556e+07	3.15104e+07	2.32828e+07
Luntai	8.76181e+07	8.39174e+07	8.57193e+07	8.6428e+07	309066	450214	1.30468e+06	2.87821e+06	8.7309e+07	8.34672e+07	8.44146e+07	8.35497e+07
Yuli	1.41872e+08	1.27901e+08	1.0024e+08	1.00013e+08	323214	591043	1.32812e+06	2.19188e+06	1.41548e+08	1.2731e+08	9.89122e+07	9.78215e+07
Ruoqiang	4.84219e+08	4.74677e+08	4.34388e+08	4.50561e+08	106932	163339	417727	958139	4.84112e+08	4.74514e+08	4.33971e+08	4.49603e+08
Qiemo	2.06777e+08	2.0419e+08	2.17062e+08	2.17707e+08	170058	263906	715938	1.69529e+06	2.06607e+08	2.03926e+08	2.16346e+08	2.16012e+08
Yanqi Hui Autonomous County	1.4796e+07	1.46564e+07	1.66854e+07	1.70926e+07	404755	546673	1.37717e+06	3.15168e+06	1.43912e+07	1.41098e+07	1.53082e+07	1.39409e+07
Hejing	1.89378e+08	1.8869e+08	2.32083e+08	2.19341e+08	774849	864616	1.92023e+06	3.95672e+06	1.88603e+08	1.87825e+08	2.30163e+08	2.15385e+08
Heshuo	3.85868e+07	3.85597e+07	6.26462e+07	6.06612e+07	192182	299770	775428	1.51177e+06	3.83947e+07	3.826e+07	6.18708e+07	5.91494e+07
Bohu	8.066e+06	7.92316e+06	6.1159e+06	6.32602e+06	181993	253014	589403	1.34442e+06	7.88401e+06	7.67015e+06	5.52649e+06	4.9816e+06
Aksu	3.23428e+07	3.21256e+07	2.91938e+07	2.99464e+07	859103	1.60629e+06	5.15254e+06	1.13812e+07	3.14837e+07	3.05193e+07	2.40412e+07	1.85652e+07
Kuqa	9.10722e+07	9.12325e+07	8.24231e+07	8.46796e+07	1.30046e+06	1.80761e+06	4.94685e+06	9.89427e+06	8.97717e+07	8.94249e+07	7.74762e+07	7.47854e+07
Wensu	7.0277e+07	7.23484e+07	7.04752e+07	6.66342e+07	658318	997042	2.53734e+06	5.59991e+06	6.96186e+07	7.13514e+07	6.79379e+07	6.10343e+07
Shaya	9.26653e+07	9.08439e+07	8.33643e+07	8.32775e+07	658459	1.00299e+06	3.01597e+06	6.22535e+06	9.20069e+07	8.98409e+07	8.03483e+07	7.70521e+07
Xinhe	2.01447e+07	1.98916e+07	1.66745e+07	1.74172e+07	554072	804435	2.30599e+06	3.87202e+06	1.95906e+07	1.90872e+07	1.43685e+07	1.35452e+07
Baicheng	7.58216e+07	7.59324e+07	7.41851e+07	7.45637e+07	686939	969503	2.52998e+06	5.22314e+06	7.51347e+07	7.49629e+07	7.16551e+07	6.93406e+07
Ush	4.06121e+07	3.95374e+07	5.32272e+07	5.33679e+07	631058	861087	2.16148e+06	4.41854e+06	3.9981e+07	3.86763e+07	5.10657e+07	4.89494e+07
Avati	4.51134e+07	4.33747e+07	3.89034e+07	3.92479e+07	609174	1.00397e+06	2.75523e+06	5.0311e+06	4.45043e+07	4.23707e+07	3.61482e+07	3.42168e+07
Keping	2.14856e+07	1.90429e+07	1.06094e+07	1.09531e+07	153038	208628	581463	991184	2.13325e+07	1.88343e+07	1.00279e+07	9.96189e+06
Artush	6.55105e+07	6.4567e+07	4.98977e+07	5.0024e+07	706849	1.03176e+06	2.80619e+06	5.20712e+06	6.48036e+07	6.35352e+07	4.70916e+07	4.48169e+07
Akto	9.52105e+07	9.53517e+07	1.19536e+08	1.19673e+08	648311	928103	2.49167e+06	4.72122e+06	9.45622e+07	9.44236e+07	1.17044e+08	1.14952e+08
Ahqi	7.22833e+07	7.22808e+07	8.44806e+07	8.44562e+07	113943	163296	431570	975974	7.21693e+07	7.21175e+07	8.4049e+07	8.34802e+07
Wuqia	1.21413e+08	1.21453e+08	1.09143e+08	1.09156e+08	162361	206731	530401	2.23886e+06	1.21251e+08	1.21247e+08	1.08613e+08	1.06917e+08
Kashgar	5.01045e+06	4.77635e+06	5.1473e+06	5.26591e+06	1.12759e+06	2.0276e+06	6.49564e+06	1.5808e+07	3.88286e+06	2.74874e+06	-1.34834e+06	-1.05421e+07
Shufu	9.72551e+06	9.17302e+06	9.7151e+06	1.01403e+07	906680	1.10739e+06	2.23122e+06	5.50402e+06	8.81883e+06	8.06563e+06	7.48388e+06	4.63631e+06
Shule	1.3672e+07	1.3524e+07	1.70046e+07	1.7129e+07	904763	1.28142e+06	3.25665e+06	7.06588e+06	1.27673e+07	1.22425e+07	1.3748e+07	1.00631e+07
Yingjisha	9.12064e+06	9.10884e+06	1.23125e+07	1.29296e+07	719542	992445	2.80483e+06	6.6969e+06	8.4011e+06	8.11639e+06	9.50771e+06	6.23268e+06
Zepu	6.91717e+06	6.89418e+06	6.98228e+06	7.02893e+06	577432	871081	2.29944e+06	5.37685e+06	6.33974e+06	6.0231e+06	4.68284e+06	1.65209e+06
Shache	4.622e+07	4.68032e+07	4.63429e+07	4.65659e+07	2.10938e+06	2.99178e+06	8.49104e+06	1.75638e+07	4.41106e+07	4.38114e+07	3.78519e+07	2.90021e+07
Yecheng	1.13097e+08	1.14754e+08	1.19302e+08	1.19617e+08	1.19954e+06	1.73658e+06	4.9595e+06	1.10168e+07	1.11897e+08	1.13018e+08	1.14342e+08	1.086e+08
McGatti	2.76382e+07	2.8013e+07	2.94756e+07	2.96016e+07	702877	1.0388e+06	3.02964e+06	6.22883e+06	2.69353e+07	2.69742e+07	2.64459e+07	2.33728e+07
Yuepu Lake	1.60891e+07	1.70707e+07	1.82075e+07	1.84175e+07	479219	682795	1.80345e+06	3.64499e+06	1.56099e+07	1.63879e+07	1.64041e+07	1.47725e+07
Jiashi	3.85627e+07	3.8061e+07	3.50265e+07	3.62875e+07	975433	1.40958e+06	4.0177e+06	8.5293e+06	3.75873e+07	3.66514e+07	3.10088e+07	2.77582e+07
Bachu	5.68295e+07	5.7964e+07	5.09534e+07	5.09855e+07	884720	1.38928e+06	3.59529e+06	8.38989e+06	5.59448e+07	5.65747e+07	4.73581e+07	4.25956e+07
Taxkorgan Tajik Autonomous County	7.84513e+07	7.84515e+07	8.71415e+07	8.71652e+07	99717	153081	433481	887034	7.83516e+07	7.82984e+07	8.6708e+07	8.62781e+07
Hota City	3.0314e+06	3.12767e+06	3.19963e+06	3.29571e+06	524966	199249	3.65163e+06	7.02056e+06	2.50644e+06	2.92842e+06	-452003	-3.72485e+06
Hotan County	7.60248e+07	7.68826e+07	1.25043e+08	1.25658e+08	828144	1.87698e+06	2.86985e+06	6.37635e+06	7.51966e+07	7.50057e+07	1.22174e+08	1.19281e+08
Moyu	4.59318e+07	3.99774e+07	4.43989e+07	4.44591e+07	1.28549e+06	1.8426e+06	5.19841e+06	1.10668e+07	4.46463e+07	3.81348e+07	3.92005e+07	3.33923e+07
Pishan	9.76766e+07	9.01129e+07	1.22706e+08	1.23753e+08	735064	988947	2.71922e+06	5.7882e+06	9.69415e+07	8.91239e+07	1.19987e+08	1.17964e+08
Luopu	2.3062e+07	2.32372e+07	2.61383e+07	2.6757e+07	788886	1.13994e+06	2.59846e+06	6.57815e+06	2.22731e+07	2.20972e+07	2.35398e+07	2.01788e+07
Celle	4.41771e+07	4.35258e+07	5.17641e+07	5.21061e+07	498681	672786	1.67482e+06	3.41808e+06	4.36785e+07	4.2853e+07	5.00892e+07	4.8688e+07
Yutian	1.01791e+08	1.00579e+08	8.01602e+07	8.08888e+07	697271	991837	2.68833e+06	6.25305e+06	1.01094e+08	9.95869e+07	7.74719e+07	7.46358e+07
Minfeng	1.5908e+08	1.56958e+08	1.03392e+08	1.036e+08	115653	157314	393558	832811	1.58964e+08	1.56801e+08	1.02998e+08	1.02768e+08
Yining	5.98882e+06	5.87081e+06	5.64866e+06	5.57224e+06	1.05266e+06	1.88617e+06	5.0078e+06	1.20194e+07	4.93616e+06	3.98464e+06	640860	-6.44717e+06
Kuitun	6.96089e+06	6.86349e+06	7.02183e+06	7.08803e+06	615704	978912	1.33634e+06	3.31151e+06	6.34518e+06	5.88458e+06	5.68549e+06	3.77652e+06
Horgos	1.23207e+07	1.26096e+07	1.3084e+07	1.2891e+07	314329	419636	957976	1.11273e+06	1.20063e+07	1.219e+07	1.2126e+07	1.17783e+07
Yining County	4.30319e+07	4.22345e+07	4.20276e+07	4.18361e+07	1.22105e+06	1.58203e+06	3.31053e+06	8.14304e+06	4.18108e+07	4.06525e+07	3.87171e+07	3.3693e+07
Qapqal Xibe Autonomous County	3.99038e+07	3.95951e+07	3.87752e+07	3.87476e+07	525848	758806	3.23013e+06	3.55433e+06	3.93779e+07	3.88363e+07	3.55451e+07	3.51933e+07
Huocheng	2.77479e+07	2.75505e+07	2.72263e+07	2.66074e+07	726667	929250	2.388e+06	5.04062e+06	2.70212e+07	2.66213e+07	2.48383e+07	2.15668e+07
Gongliu	4.07536e+07	4.05849e+07	3.83875e+07	3.82259e+07	511591	737178	1.82801e+06	3.46928e+06	4.0242e+07	3.98478e+07	3.65595e+07	3.47566e+07
Xinyuan	7.09332e+07	7.03775e+07	6.80288e+07	6.81505e+07	934993	1.29064e+06	3.1102e+06	5.85617e+06	6.99982e+07	6.90869e+07	6.49186e+07	6.22944e+07
Zhaosu	7.8138e+07	7.77251e+07	7.55582e+07	7.5428e+07	502023	680558	1.62009e+06	3.24566e+06	7.7636e+07	7.70445e+07	7.39381e+07	7.21824e+07
Tekesi	6.62388e+07	6.60014e+07	6.51302e+07	6.51567e+07	467796	627057	1.55374e+06	2.82191e+06	6.5771e+07	6.53744e+07	6.35764e+07	6.23348e+07
Nilek	8.13376e+07	8.0794e+07	7.8813e+07	7.87618e+07	496614	660476	1.68004e+06	3.32284e+06	8.0841e+07	8.01336e+07	7.7133e+07	7.5439e+07
tower	3.10738e+07	3.41915e+07	3.72113e+07	3.7161e+07	483464	704160	1.73855e+06	4.83693e+06	3.05903e+07	3.34873e+07	3.54728e+07	3.23241e+07
Wusu	9.46636e+07	9.50016e+07	9.53025e+07	9.57072e+07	594150	876876	3.2744e+06	8.0738e+06	9.40695e+07	9.41247e+07	9.20281e+07	8.76334e+07
Emin	6.70579e+07	6.92466e+07	7.8372e+07	7.86632e+07	622286	833708	2.04947e+06	5.48284e+06	6.64356e+07	6.84129e+07	7.63226e+07	7.31803e+07
Shawan	8.16613e+07	8.09272e+07	8.37891e+07	8.40794e+07	738611	1.073e+06	4.43171e+06	8.0578e+06	8.09227e+07	7.98542e+07	7.93574e+07	7.60216e+07
Torrey	1.28966e+08	1.25767e+08	1.37039e+08	1.37256e+08	277456	380310	1.03168e+06	2.47562e+06	1.28689e+08	1.25387e+08	1.36007e+08	1.3478e+08
Yumin	5.17917e+07	5.13247e+07	5.29748e+07	5.2968e+07	179266	233654	587442	1.57032e+06	5.16125e+07	5.1091e+07	5.23874e+07	5.13977e+07
and Buxel Mongolian Autonomous County	5.3659e+07	5.32067e+07	7.87225e+07	7.94606e+07	160317	277167	687253	1.4051e+06	5.34987e+07	5.29295e+07	7.80353e+07	7.80555e+07
Altay	8.95061e+07	8.7763e+07	8.59234e+07	8.72137e+07	604625	767627	1.87855e+06	3.24085e+06	8.89014e+07	8.69953e+07	8.40449e+07	8.39729e+07
Burqin	8.63327e+07	8.63079e+07	7.95825e+07	7.96141e+07	226268	308557	770139	1.4299e+06	8.61065e+07	8.59993e+07	7.88123e+07	7.81842e+07
Fuyun	1.14304e+08	1.17423e+08	1.14711e+08	1.04345e+08	313781	388517	972758	1.88127e+06	1.1399e+08	1.17034e+08	1.13738e+08	1.02464e+08
Fuhai	6.94833e+07	6.87875e+07	6.29449e+07	6.43868e+07	240200	389603	932633	1.90492e+06	6.92431e+07	6.83979e+07	6.20123e+07	6.24818e+07
Habahe	7.16711e+07	7.13848e+07	6.66892e+07	6.66081e+07	251265	349862	918549	1.90976e+06	7.14199e+07	7.10349e+07	6.57707e+07	6.46983e+07
Qinghe	8.00398e+07	7.16446e+07	7.31256e+07	9.21595e+07	185810	262286	645399	1.3322e+06	7.9854e+07	7.13823e+07	7.24802e+07	9.08273e+07
Jimunai	3.25811e+07	3.04331e+07	4.68967e+07	4.68648e+07	122821	169382	400926	807862	3.24582e+07	3.02637e+07	4.64957e+07	4.60569e+07
Shihezi	4.17495e+06	4.11561e+06	4.07812e+06	4.00521e+06	1.79085e+06	2.61674e+06	3.83401e+06	1.19282e+07	2.3841e+06	1.49886e+06	244110	-7.92297e+06
Aral	2.644e+07	2.76105e+07	3.12508e+07	3.13923e+07	474297	931409	1.90839e+06	4.95537e+06	2.59657e+07	2.66791e+07	2.93424e+07	2.64369e+07
Tumshuk	1.56041e+07	1.51681e+07	1.5249e+07	1.5474e+07	204743	306045	1.46909e+06	2.44405e+06	1.53994e+07	1.4862e+07	1.37799e+07	1.30299e+07
Wujiaqu	5.86829e+06	5.80891e+06	6.38106e+06	6.26238e+06	158292	254189	825882	2.18025e+06	5.71e+06	5.55472e+06	5.55518e+06	4.08213e+06
Beitun	5.27085e+06	5.34697e+06	6.92629e+06	6.89268e+06	20226	34948.1	105259	1.11096e+06	5.25062e+06	5.31202e+06	6.82103e+06	5.78172e+06
Tiemenguan	4.70129e+06	4.58384e+06	4.44693e+06	4.71752e+06	112140	224133	683310	577135	4.58915e+06	4.35971e+06	3.76362e+06	4.14038e+06
Shuanghe	5.79075e+06	5.88622e+06	6.51819e+06	6.61473e+06	103779	190537	493643	1.07425e+06	5.68697e+06	5.69568e+06	6.02455e+06	5.54048e+06
Coquedala	7.85811e+06	7.45933e+06	9.09163e+06	9.08905e+06	248905	318843	806210	1.58089e+06	7.60921e+06	7.14049e+06	8.28542e+06	7.50815e+06
Kunyu	6.67293e+06	6.80318e+06	7.57881e+06	7.72514e+06	74973.5	108924	356667	1.91431e+06	6.59796e+06	6.69425e+06	7.22214e+06	5.81083e+06
Huyanghe	8.46334e+06	8.38116e+06	8.64703e+06	8.64933e+06	263759	431277	814796	686628	8.19958e+06	7.94989e+06	7.83223e+06	7.96271e+06
