# Supplementary material for: Carbon sinks and carbon emissions balance of land use transition in Xinjiang, China: differences and compensation
Source: Sci Rep. 2022 Dec 27;12:22456. doi: 10.1038/s41598-022-27095-w (PMC9794783; doi:10.1038/s41598-022-27095-w)
Supplement: Supplementary file 3 — Supplementary Information 3. [file 41598_2022_27095_MOESM3_ESM.xlsx]

## Sheet: Sheet1
Supplementary material 3. Impact of land use change on carbon sequestration change
Land Use Type Conversion 1990-2020	Area		1: Agricultural production land. 2: Forestry ecological land. 3: Grassland ecological land. 4: Water ecological land. 5: Artificial surface. 6: Desert. 7: Other ecological land.
12 means that land type 1 is converted to land type 2	km²
11	45917.5			Interconversion trade-offs between land use types	Amount of change in solid carbon (t)	Proportion
12	1197.55		Negative effects	1-2	-1.32657e+07	0.0414832
13	5502.1			1-5	-3.33517e+06	0.0104294
14	404.303			2-3	-5.66163e+07	0.177044
15	2941.5			2-4	-3.53256e+06	0.0110466
16	71.2683			2-5	-685195	0.00214266
17	601.182			2-6	-8.10044e+06	0.0253308
21	3133.31			2-7	-6.59784e+06	0.020632
22	13552.5			3-5	-2.6863e+06	0.00840028
23	18574			3-6	-2.24966e+08	0.703489
24	510.923			4-6	-529.153	1.65471e-06
25	173.993			Total	-3.19786e+08
26	830.382			Interconversion trade-offs between land use types	Amount of change in solid carbon (t)	Proportion
27	1503.51		Positive effects	1-3	1.12345e+07	0.0247581
31	28618.3			1-4	305687	0.000673664
32	10859.6			1-6	1.40738e+07	0.0310154
33	324360			1-7	7.88904e+07	0.173856
34	5333.47			3-4	2.80188e+07	0.0617471
35	1614.15			3-7	3.08182e+08	0.679161
36	32971.3			4-5	444106	0.000978707
37	81988.8			5-6	411637	0.000907152
41	436.423			5-7	1.21918e+07	0.026868
42	295.128			6-7	15666.2	3.45247e-05
43	8435.99			Total	4.53768e+08
44	21180
45	88.7418
46	184.386
47	18821.8
51	1583.53
52	100.387
53	250.544
54	25.8462
55	1808.3
56	3.1608
57	221.946
61	1551.18
62	335.333
63	8041.2
64	258.809
65	61.5168
66	322849
67	9361.54
71	8890.6
72	1100.47
73	116114
74	7210.53
75	1948.59
76	11564.9
77	506380
